# Supplementary material for: A machine learning-based model for assessing community-acquired pneumonia severity using routine blood tests
Source: Front Cell Infect Microbiol. 2026 Jan 12;15:1605502. doi: 10.3389/fcimb.2025.1605502 (PMC12832646; doi:10.3389/fcimb.2025.1605502)
Supplement: Supplementary file 2 [file DataSheet2.xlsx]

## Sheet: Sheet1
Adaboost					GLM					GB					Light GBM					LR					RF					TAB					XGB
NO. of feature	AUC	NO. of feature	AUC	P value	NO. of feature	AUC	NO. of feature	AUC	P value	NO. of feature	AUC	NO. of feature	AUC	P value	NO. of feature	AUC	NO. of feature	AUC	P value	NO. of feature	AUC	NO. of feature	AUC	P value	NO. of feature	AUC	NO. of feature	AUC	P value	NO. of feature	AUC	NO. of feature	AUC	P value	NO. of feature	AUC	NO. of feature	AUC	P value
1	0.735535	23	0.953821	7.67289e-138	1	0.730349	23	0.951114	3.61882e-138	1	0.705503	23	0.948891	3.24907e-159	1	0.725359	23	0.95293	2.56535e-146	1	0.729828	23	0.950728	5.25727e-138	1	0.725516	23	0.947029	7.30041e-136	1	0.730325	23	0.9535	2.15137e-142	1	0.727796	23	0.952208	1.34566e-142
2	0.898324	23	0.953821	3.33281e-17	2	0.899567	23	0.951114	6.58601e-15	2	0.8872	23	0.948891	3.56149e-19	2	0.892176	23	0.95293	1.48418e-19	2	0.899908	23	0.950728	1.58967e-14	2	0.896567	23	0.947029	8.34921e-14	2	0.902018	23	0.9535	2.73974e-15	2	0.895656	23	0.952208	2.19223e-17
3	0.906041	23	0.953821	1.05439e-13	3	0.907941	23	0.951114	2.17339e-11	3	0.898646	23	0.948891	5.45465e-14	3	0.901402	23	0.95293	3.28925e-15	3	0.908267	23	0.950728	4.66077e-11	3	0.907513	23	0.947029	1.59701e-09	3	0.907836	23	0.9535	9.53695e-13	3	0.904157	23	0.952208	1.45721e-13
4	0.908583	23	0.953821	1.28793e-12	4	0.912642	23	0.951114	1.40109e-09	4	0.903592	23	0.948891	6.04105e-12	4	0.90491	23	0.95293	1.15452e-13	4	0.913188	23	0.950728	3.39904e-09	4	0.908046	23	0.947029	2.48288e-09	4	0.909803	23	0.9535	6.29248e-12	4	0.901002	23	0.952208	6.10843e-15
5	0.910352	23	0.953821	7.01812e-12	5	0.912548	23	0.951114	1.29242e-09	5	0.902917	23	0.948891	3.23173e-12	5	0.903203	23	0.95293	2.0805e-14	5	0.912961	23	0.950728	2.80745e-09	5	0.908426	23	0.947029	3.39399e-09	5	0.91265	23	0.9535	8.84997e-11	5	0.898425	23	0.952208	4.20992e-16
6	0.91195	23	0.953821	3.13813e-11	6	0.912622	23	0.951114	1.37651e-09	6	0.902996	23	0.948891	3.4795e-12	6	0.906741	23	0.95293	6.984e-13	6	0.913028	23	0.950728	2.97172e-09	6	0.909273	23	0.947029	6.76581e-09	6	0.911113	23	0.9535	2.1512e-11	6	0.900884	23	0.952208	5.41617e-15
7	0.912033	23	0.953821	3.38647e-11	7	0.912255	23	0.951114	1.00476e-09	7	0.901159	23	0.948891	6.18153e-13	7	0.906945	23	0.95293	8.50865e-13	7	0.91309	23	0.950728	3.12968e-09	7	0.910136	23	0.947029	1.35236e-08	7	0.913969	23	0.9535	2.90345e-10	7	0.90522	23	0.952208	4.13351e-13
8	0.915386	23	0.953821	7.00372e-10	8	0.912298	23	0.951114	1.04273e-09	8	0.907481	23	0.948891	1.98421e-10	8	0.909543	23	0.95293	1.01355e-11	8	0.913213	23	0.950728	3.47075e-09	8	0.913076	23	0.947029	1.32527e-07	8	0.913385	23	0.9535	1.7202e-10	8	0.909279	23	0.952208	1.95045e-11
9	0.938067	23	0.953821	0.00584179	9	0.935604	23	0.951114	0.0079391	9	0.933741	23	0.948891	0.0107664	9	0.934331	23	0.95293	0.00141603	9	0.936941	23	0.950728	0.0178456	9	0.937575	23	0.947029	0.108811	9	0.937608	23	0.9535	0.00558647	9	0.935243	23	0.952208	0.00358217
10	0.943948	23	0.953821	0.0762276	10	0.940537	23	0.951114	0.0645846	10	0.938541	23	0.948891	0.0757147	10	0.939907	23	0.95293	0.0221558	10	0.941953	23	0.950728	0.123549	10	0.940428	23	0.947029	0.257321	10	0.944282	23	0.9535	0.0978482	10	0.936964	23	0.952208	0.00838795
11	0.944613	23	0.953821	0.0971661	11	0.940978	23	0.951114	0.0759846	11	0.940361	23	0.948891	0.140195	11	0.940342	23	0.95293	0.0267257	11	0.9424	23	0.950728	0.143051	11	0.940702	23	0.947029	0.277061	11	0.941988	23	0.9535	0.0407525	11	0.938882	23	0.952208	0.020178
12	0.944922	23	0.953821	0.108425	12	0.941813	23	0.951114	0.10221	12	0.941241	23	0.948891	0.184281	12	0.941811	23	0.95293	0.0488795	12	0.942615	23	0.950728	0.153275	12	0.941106	23	0.947029	0.30805	12	0.943083	23	0.9535	0.0628118	12	0.940536	23	0.952208	0.0404425
13	0.946488	23	0.953821	0.182664	13	0.941813	23	0.951114	0.10221	13	0.941268	23	0.948891	0.185744	13	0.943088	23	0.95293	0.0795329	13	0.943174	23	0.950728	0.182542	13	0.940914	23	0.947029	0.293044	13	0.944117	23	0.9535	0.0922355	13	0.941025	23	0.952208	0.0491199
14	0.946417	23	0.953821	0.178607	14	0.941696	23	0.951114	0.0981497	14	0.941607	23	0.948891	0.20541	14	0.942088	23	0.95293	0.05448	14	0.942829	23	0.950728	0.164027	14	0.940275	23	0.947029	0.24672	14	0.945595	23	0.9535	0.15323	14	0.941824	23	0.952208	0.0667545
15	0.946315	23	0.953821	0.172888	15	0.941497	23	0.951114	0.0915381	15	0.941869	23	0.948891	0.221688	15	0.943874	23	0.95293	0.105411	15	0.942649	23	0.950728	0.154948	15	0.942138	23	0.947029	0.397911	15	0.944753	23	0.9535	0.115445	15	0.942552	23	0.952208	0.0872101
16	0.946831	23	0.953821	0.203285	16	0.941104	23	0.951114	0.0795403	16	0.940041	23	0.948891	0.126463	16	0.94368	23	0.95293	0.0984557	16	0.942647	23	0.950728	0.154845	16	0.942151	23	0.947029	0.399153	16	0.944759	23	0.9535	0.115676	16	0.943558	23	0.952208	0.12378
17	0.947865	23	0.953821	0.275917	17	0.942131	23	0.951114	0.114004	17	0.941441	23	0.948891	0.195639	17	0.943338	23	0.95293	0.0871106	17	0.942581	23	0.950728	0.151646	17	0.941244	23	0.947029	0.319146	17	0.942318	23	0.9535	0.0465458	17	0.942446	23	0.952208	0.0839452
18	0.947651	23	0.953821	0.259592	18	0.942131	23	0.951114	0.114004	18	0.942654	23	0.948891	0.276125	18	0.943161	23	0.95293	0.0816938	18	0.942567	23	0.950728	0.150954	18	0.942238	23	0.947029	0.407429	18	0.943888	23	0.9535	0.0848671	18	0.944476	23	0.952208	0.16714
19	0.94911	23	0.953821	0.38597	19	0.945271	23	0.951114	0.297126	19	0.945757	23	0.948891	0.57912	19	0.947066	23	0.95293	0.287317	19	0.945672	23	0.950728	0.366955	19	0.947301	23	0.947029	0.961743	19	0.950472	23	0.9535	0.57556	19	0.946945	23	0.952208	0.341581
20	0.952226	23	0.953821	0.765603	20	0.946975	23	0.951114	0.456715	20	0.949143	23	0.948891	0.963871	20	0.951412	23	0.95293	0.778466	20	0.947117	23	0.950728	0.516567	20	0.947377	23	0.947029	0.950975	20	0.95465	23	0.9535	0.828027	20	0.951124	23	0.952208	0.841692
21	0.953758	23	0.953821	0.990465	21	0.947286	23	0.951114	0.49064	21	0.949416	23	0.948891	0.924699	21	0.953631	23	0.95293	0.895478	21	0.947112	23	0.950728	0.516051	21	0.947455	23	0.947029	0.939936	21	0.94982	23	0.9535	0.497514	21	0.952914	23	0.952208	0.895388
22	0.953768	23	0.953821	0.992019	22	0.948079	23	0.951114	0.583319	22	0.949014	23	0.948891	0.982309	22	0.953055	23	0.95293	0.981463	22	0.947147	23	0.950728	0.520035	22	0.947506	23	0.947029	0.932788	22	0.952575	23	0.9535	0.862822	22	0.952791	23	0.952208	0.913575
